# Supplementary material for: Secondary Metabolites from Aspergillus sparsus NBERC_28952 and Their Herbicidal Activities
Source: Plants (Basel). 2023 Jan 3;12(1):203. doi: 10.3390/plants12010203 (PMC9823327; doi:10.3390/plants12010203)
Supplement: Supplementary file 1 [file plants-12-00203-s001.zip]

Archive with 1 entries (1 files):
- plants-2094628-supplementary.pdf
